# Supplementary material for: Ubiquinol-cytochrome c reductase core protein 1 may be involved in delayed cardioprotection from preconditioning induced by diazoxide
Source: PLoS One. 2017 Jul 27;12(7):e0181903. doi: 10.1371/journal.pone.0181903 (PMC5531499; doi:10.1371/journal.pone.0181903)
Supplement: S1 Data — (ZIP) [file pone.0181903.s002.zip]

Archive with 32 entries (26 files):
- S1 ZIP. Minimal data set/
- S1 ZIP. Minimal data set/cTnI comparison.pzf
- S1 ZIP. Minimal data set/Apoptosis Data/
- S1 ZIP. Minimal data set/Apoptosis Data/DZ8w.tif
- S1 ZIP. Minimal data set/Apoptosis Data/DH8w.tif
- S1 ZIP. Minimal data set/Apoptosis Data/Control.tif
- S1 ZIP. Minimal data set/Apoptosis Data/ISO.tif
- S1 ZIP. Minimal data set/Apoptosis Data/DZ2d.tif
- S1 ZIP. Minimal data set/Apoptosis Data/DZ4w.tif
- S1 ZIP. Minimal data set/Apoptosis Data/DZ6w.tif
- S1 ZIP. Minimal data set/Apoptosis Data/Apoptosis ratio.pzf
- S1 ZIP. Minimal data set/proteomics Data/
- S1 ZIP. Minimal data set/proteomics Data/Group 0w and 4w/
- S1 ZIP. Minimal data set/proteomics Data/Group 0w and 4w/12.htm
- S1 ZIP. Minimal data set/proteomics Data/Group 0w and 4w/report1-group12-table report mito.doc
- S1 ZIP. Minimal data set/proteomics Data/Group 0w and 4w/report2-group12-graph view mito.doc
- S1 ZIP. Minimal data set/proteomics Data/Group 0w and 4w/report3-group12-master ID report mito.doc
- S1 ZIP. Minimal data set/proteomics Data/Group 0w and 6w/
- S1 ZIP. Minimal data set/proteomics Data/Group 0w and 6w/13.htm
- S1 ZIP. Minimal data set/proteomics Data/Group 0w and 6w/report1-group13-table report mito.doc
- S1 ZIP. Minimal data set/proteomics Data/Group 0w and 6w/report2-group13-graph report mito.doc
- S1 ZIP. Minimal data set/proteomics Data/Group 0w and 6w/report3-group13-master ID report mito.doc
- S1 ZIP. Minimal data set/H9C2 cells Data/
- S1 ZIP. Minimal data set/H9C2 cells Data/H9C2-DZ+5HD-UQCRC1.pzf
- S1 ZIP. Minimal data set/H9C2 cells Data/H9C2-DZ-UQCRC1.pzf
- S1 ZIP. Minimal data set/H9C2 cells Data/d.jpg
- S1 ZIP. Minimal data set/H9C2 cells Data/a.jpg
- S1 ZIP. Minimal data set/H9C2 cells Data/b.jpg
- S1 ZIP. Minimal data set/H9C2 cells Data/c.jpg
- S1 ZIP. Minimal data set/H9C2 cells Data/OGD-LDH.pzf
- S1 ZIP. Minimal data set/H9C2 cells Data/OGD-Apoptosis ratio.pzf
- S1 ZIP. Minimal data set/H9C2 cells Data/UQCRC1-Si RNA.pzf
